# Supplementary material for: Cellular aging is accelerated in the malignant clone of myeloproliferative neoplasms
Source: Blood Cancer J. 2023 Nov 6;13(1):164. doi: 10.1038/s41408-023-00936-1 (PMC10625927; doi:10.1038/s41408-023-00936-1)
Supplement: Supplementary file 2 — Supplementary Table S1 [file 41408_2023_936_MOESM2_ESM.xlsx]

## Sheet: Tabelle1
#	JAK2 V617F allele burden (%)	CALRr allele burden (%)	MPLr allele burden (%)	TET2	ASXL1	SRSF2/IDH1	Age	Age prediction (BBA 3CpG)	Epigenetic age deviation	Absolute TL in granulocytes	Age-adjusted TL	MPN entity
1	16						32.5562	34.2555	1.69937	10.73	2.39523	ET
2	41						36.937	41.2705	4.33349	9.5	1.31751	ET
3	84						56.8521	84.3299	27.4779	4.77	-2.72024	ET
4	22						51.2164	61.3881	10.1716	6.42	-1.26614	ET
5	8.2						28.0027	32.9409	4.9382	9.03	0.536955	ET
6	14						42.3233	56.0621	13.7389	9.45	1.45474	ET
7	25						56.2411	53.6486	-2.59248	6.41	-1.10148	ET
8	18						45.9151	49.1029	3.18784	11.59	3.71959	ET
9	20						31.9233	33.3166	1.39334	10.22	1.86323	ET
10	71						68.3397	83.5696	15.2299	7.14	0.0490689	PV
11	80						77.0356	103.332	26.2968	7.33	0.541338	PV
12	64						55.3452	88.1578	32.8125	6.97	-0.572621	PV
13	14						47.5781	45.7417	-1.83642	9.17	1.35739	PV
14	19						72.6712	59.1466	-13.5246	8.56	1.61963	PV
15	80						53.7562	111.233	57.4769	6.67	-0.927856	PV
16	13						50.9068	47.8729	-3.03398	6.06	-1.6369	PV
17	35						43.6219	52.2859	8.66395	8.61	0.659878	PV
18	83						67.5233	70.3369	2.81362	7.27	0.150689	PV
19	95						52.863	82.949	30.086	4.34	-3.2889	PV
20	26						56.663	51.8204	-4.84262	8.57	1.07319	PV
21	91						60.789	55.7204	-5.06862	5.28	-2.07339	PV
22	18						52.9918	48.2737	-4.71803	8.82	1.19557	PV
23	10						55.8822	59.8268	3.94462	9.53	2.00604	PV
24	63						67.4795	92.2567	24.7772	5.67	-1.45083	PV
25	54						46.3123	43.1498	-3.16258	6.97	-0.886603	PV
26	63						49.8384	87.0243	37.1859	5.17	-2.56404	PV
27	91						60.6466	60.828	0.181405	6.63	-0.728345	PV
28	51						71.9534	81.507	9.55356	5.28	-1.68532	PV
29	24						57.5781	65.4575	7.87942	5.46	-2.00501	PV
30	94						70.3918	97.2879	26.8962	7.66	0.640398	PV
31	64						70.9671	62.0161	-8.95101	6.97	-0.0296028	PMF
32	24						74.4603	74.9747	0.514388	5.84	-1.03818	PMF
33	16						59.4685	54.2362	-5.23233	6.41	-0.989295	PMF
34	2.5			Pos			56.2301	94.6705	38.4403	9.83	2.31814	PMF
35	33			Pos		Pos SRSF2	62.7918	94.037	31.2452	6.34	-0.943778	PMF
36	11						44.9507	45.9692	1.01853	10.97	3.06607	post ET/PV MF
37	72						64.8301	127.744	62.9135	5.32	-1.89292	PMF
38	46						75.6466	82.8688	7.22225	5.11	-1.72695	PMF
39	34						63.0493	84.9641	21.9148	5.57	-1.70483	PMF
40	41						50.474	52.1922	1.7182	6.59	-1.12194	PMF
41	75				Pos		77.3589	97.285	19.9261	4.56	-2.21742	PMF
42	70						54.5096	71.9697	17.4601	8.11	0.538333	PMF
43	89						55.4329	96.6905	41.2576	6.5	-1.03957	PMF
44	27			Pos			75.6	95.8924	20.2924	6.41	-0.428564	PMF
45	17						40.8027	52.1212	11.3185	8.05	0.00188323	ET
46	17						51.2219	63.5621	12.3402	7.36	-0.325946	ET
47	16						78.9616	86.1023	7.14068	8.16	1.43829	ET
48		Pos (NA)					54.2603	52.6341	-1.62614	5.48	-2.10033	ET
49	Pos (NA)						82.9534	90.1638	7.21035	8.37	1.78704	ET
50		14					53.9096	65.4785	11.5689	8.59	0.997477	ET
51		Pos (NA)					60.0685	63.1078	3.03926	5.51	-1.86844	ET
52		49					63.474	65.6878	2.21383	6.24	-1.02006	ET
53		17					28.0274	41.8956	13.8682	7.23	-1.26219	ET
54		35					55.8356	62.834	6.99834	6.82	-0.705574	ET
55	26						53.5452	44.6627	-8.88246	6.77	-0.835189	ET
56		37					52.3178	65.0741	12.7563	5.31	-2.33785	ET
57		24					45.1014	47.7265	2.62512	8.42	0.521304	ET
58	6						65.126	71.0806	5.95458	7.13	-0.0726393	ET
59		Pos (NA)					46.9671	111.539	64.5718	7.36	-0.473843	ET
60		5					31.4301	31.6549	0.224742	8.83	0.456092	ET
61		18					33.3205	34.0489	0.728365	9.13	0.821802	ET
62		38					51.0712	64.2077	13.1365	8.45	0.758816	ET
63	19						31.7781	34.1919	2.41383	7.62	-0.741814	ET
64							20.674	28.0113	7.33735	9.28	0.532207	ET
65			13				71.3589	65.7577	-5.60116	7.73	0.744016	ET
66		35					43.6849	57.9456	14.2607	8.88	0.932068	ET
67	88						68.8411	85.8645	17.0234	6	-1.0735	ET
68		42					48.8192	48.1651	-0.654111	7.07	-0.699465	ET
69							50.5014	54.2372	3.73581	9.06	1.34901	ET
70			24				48.189	50.9735	2.78442	8.11	0.318631	ET
71	Pos (NA)						79.6164	76.6035	-3.01294	7.47	0.771047	post ET/PV MF
72		12					82.3918	92.8178	10.4261	7.69	1.08752	ET
73	5.7						50.7342	54.9994	4.26512	8.12	0.417102	ET
74	34						46.9452	51.9369	4.99169	10.63	2.7954	PV
75	49						61.9205	69.1562	7.2357	5.87	-1.44406	PV
76	8						53.9233	56.5323	2.60897	8.04	0.447953	PV
77	22						63.3014	64.3439	1.04251	7.31	0.0439356	PV
78	31						83.9178	65.0916	-18.8262	7.43	0.880563	PV
79	33						48.4055	59.7515	11.346	7.26	-0.523846	PV*
80	34						60.0986	66.5098	6.41113	6.68	-0.697392	PV
81	90						78.537	67.9749	-10.5621	6.25	-0.486474	PV
82	6.7			Pos			75.0877	75.9843	0.896582	7.21	0.353627	PV
83	27						81.4137	126.651	45.2374	6.87	0.23352	PV
84	25						49.5151	50.1855	0.670433	7.75	0.00472378	PV
85							50.4	51.717	1.31699	8.36	0.645484	ET
86		22					58.2219	58.5547	0.332793	6.79	-0.652626	ET
87			7				63.5863	64.5556	0.969287	6.57	-0.68616	post ET/PV MF
88	8						70.9534	70.7322	-0.221209	7.18	0.179921	ET
90	Pos (NA)						50.3041	75.7861	25.482	6.78	-0.937849	ET
91	43						30.2164	69.1747	38.9583	6.24	-2.1761	PV
92	29						76.6164	83.9607	7.34427	5.94	-0.863233	PV
93	88						49.1753	62.738	13.5626	7.2	-0.557085	post ET/PV MF
94	83						68.9671	106.899	37.9314	7.53	0.460877	PV
95		Pos (NA)			Pos		66.9863	138.51	71.524	2.95	-4.18798	post ET/PV MF
96	84						66.9205	136.257	69.3362	6.61	-0.530262	PMF
97	80						80.3781	101.101	20.7231	5.8	-0.872478	PMF
98	93				Pos		59.6795	91.2755	31.596	3.63	-3.76196	post ET/PV MF
99	20			Pos			50.5726	39.8678	-10.7048	6.61	-1.09852	PV
100	31						46.8329	44.4057	-2.42715	8.18	0.341491	post ET/PV MF
101	Pos (NA)						68.1781	90.3485	22.1704	6.81	-0.28655	post ET/PV MF
102	48						78.3233	21.9163	-56.407	4.63	-2.1139	PMF
103							55.8	44.9641	-10.8359	9.19	1.66319	PMF
104	97				Pos		75.1616	62.4099	-12.7517	5.91	-0.943801	post ET/PV MF
105		Pos (NA)					55.137	53.5625	-1.57452	6.87	-0.679858	PMF
106		41					55.6164	73.6335	18.0171	7.11	-0.423193	PMF
107	Pos (NA)						46.9233	51.6904	4.76709	6.32	-1.51537	post ET/PV MF
108			61				86.5781	75.0702	-11.5079	5.29	-1.16697	PMF
109	3						42.5315	46.0246	3.49306	8.11	0.121975	PMF
110			42				74.2575	80.0132	5.75565	6.49	-0.395228	PMF
111	53						70.5151	45.2581	-25.2569	6.24	-0.775316	PMF
112	39						72	77.8586	9.7	6.87	-0.23	PMF
113		54			Pos		67.4219	55.6281	-11.7938	5.13	-1.99283	PMF
114							61.6384	39.2034	-22.435	9.54	2.21613	post ET/PV MF
115	20						75.0712	91.2002	16.129	7.03	0.173056	PMF
116	Pos (NA)						73.5315	36.404	-37.1275	7.55	0.639535	PMF
117	79						74.0356	92.4047	18.3691	6.22	-0.672942	post ET/PV MF
118		19					26.3205	25.4911	-0.829454	6.96	-1.59152	PMF
119		57					71.1644	152.057	80.8924	5.8	-1.19275	PMF
120	2						75.211	93.8385	18.6276	7.17	0.317913	PMF
121							49.9753	150.683	100.708	6.62	-1.10928	PMF
122		39					67.1616	88.9702	21.8085	5.19	-1.94188	PMF
123	49						68.4904	38.5419	-29.9485	5.93	-1.15569	ET
124		37					19.589	34.4168	14.8277	7.84	-0.945505	ET
125	Pos (NA)						45.5534	54.1028	8.54935	7.38	-0.502983	PV
126	11						36.4356	42.2026	5.76699	8.33	0.130082	PV
127	47						84.4603	84.4277	-0.032554	7.32	0.789419	PMF
128		35			Pos		45.863	58.5467	12.6837	5.95	-1.92222	PMF
129		28					48.4932	28.2407	-20.2525	8.19	0.409202	PMF
130	32						57	N/A	N/A	8.14	0.63	PMF
131	16						48	N/A	N/A	N/A	N/A	PV
132	17				Pos		72	N/A	N/A	N/A	N/A	PV
133		43					57	N/A	N/A	6.07	-1.46	PMF
134		43					54	N/A	N/A	7.76	0.08	PMF
135	28						64	N/A	N/A	N/A	N/A	PV
136	38					Pos SRSF2	45	N/A	N/A	8.74	0.81	PMF
137	31						58	N/A	N/A	6	-1.52	PMF
138	46			Pos		Pos IDH1	40	N/A	N/A	6.5	-1.01	PV
139	85			Pos			64	N/A	N/A	6.02	-1.32	PV
140	2						83	N/A	N/A	6.72	-0.03	PV
141	55						67	N/A	N/A	8.27	1.06	PV
142	30						49	N/A	N/A	10.57	2.73	PV
143	34						86	N/A	N/A	5.87	-0.67	PV
144	38						50	N/A	N/A	N/A	N/A	PV
145	61						58	N/A	N/A	N/A	N/A	PV
146	74						60	N/A	N/A	N/A	N/A	PV
147	56						67	N/A	N/A	N/A	N/A	PV
148	37						54	N/A	N/A	N/A	N/A	PV
149	39						87	N/A	N/A	N/A	N/A	PV
150	29						53	N/A	N/A	N/A	N/A	PV
151	80						69	N/A	N/A	N/A	N/A	PV
152	18				17		63	N/A	N/A	N/A	N/A	PV
153	24						68	N/A	N/A	N/A	N/A	PV
154	52				21		47	N/A	N/A	N/A	N/A	PV
